# Supplementary material for: Characterization of a Unique Pair of Ferredoxin and Ferredoxin NADP+ Reductase Isoforms That Operates in Non-Photosynthetic Glandular Trichomes
Source: Plants (Basel). 2024 Jan 30;13(3):409. doi: 10.3390/plants13030409 (PMC10857128; doi:10.3390/plants13030409)
Supplement: Supplementary file 1 [file plants-13-00409-s001.zip]

Archive with 1 entries (1 files):
- plants-2794334-supplementary.pdf
